# Supplementary material for: Are alcoholism treatments effective? The Project MATCH data
Source: BMC Public Health. 2005 Jul 14;5:75. doi: 10.1186/1471-2458-5-75 (PMC1185549; doi:10.1186/1471-2458-5-75)
Supplement: Additional File 1 — Drinking outcomes for all groups at each time point. Shown are mean percent days abstinent and drinks per drinking day for all participants in the Project MATCH data set. Participants were categorized by number of treatment sessions attended. Participants in MET are not included in the 2, 3 and 4 treatment session means. [file 1471-2458-5-75-S1.xls]

## Sheet: APPENDX
Additional file 1
Drinking outcomes for all groups at each time point
Drinks per Drinking Day
Group		Week												Month
	Pre	1	2	3	4	5	6	7	8	9	10	11	12	4	5	6	7	8	9	10	11	12	13	14	15
0	18.21	3.77	3.92	5.17	4.28	4.54	4.64	4.9	5.47	5.25	4.73	5.7	5.23	6.57	7.01	6.97	8.32	8.67	7.77	6.66	7.69	6.58	6.05	6.78	7
1	20.23	8.72	8.83	8.4	8.01	9.01	8.1	9.41	7.96	7.89	7.41	8.49	7.96	8.76	9.09	8.44	7.21	7.02	8.17	8.02	6.65	6.71	6.64	7.1	7.23
2	17.86	4.9	4.83	5.48	5.12	4.58	5.12	5.52	4.89	5.4	5.41	5.08	6.25	7.28	6.33	7.32	6.68	5.63	6.08	6.75	6.37	6.18	6.22	6.66	5.06
3	19.83	3.82	5.1	6.5	5.25	5.1	5.88	4.99	4.26	6.1	5.81	4.84	7.84	10.33	9.39	7.39	7.88	8.46	7.84	7.48	8.09	9.57	8.02	8.74	7.31
4	18.08	3.7	5.09	4.44	5.73	5.58	4.85	4.33	5.42	5.65	5.53	4.63	5.24	6.57	7.31	5.47	5.06	5.03	5.84	6.68	5.55	5.73	6.34	5.29	6.09
5	16.79	3.8	3.97	5.32	6.32	5.68	7.13	7.96	7.05	5.48	4.47	5	6.94	4.82	6.83	5.24	6.36	4.13	5.84	5.85	5.96	6.25	5.79	7.11	6.28
6	17.91	3.91	3.22	3.23	3.79	5.16	4.04	4.7	4.05	4.99	5.25	4.46	5.56	6.29	6.37	6.74	6.86	5.36	5.53	4.7	4.89	5.16	4.59	4.37	5.93
7	15.89	3.8	5.11	3.66	2.42	4.32	3.52	5.5	4.79	4.38	4.08	4.66	4.94	5.9	6.11	6.55	5.8	6.56	6.44	6.81	5.64	7.01	5.48	6.14	6.72
8	15.27	2.67	3.32	3.2	3.89	3.92	3.76	4.83	4.49	4.33	3.59	3.5	2.62	4.06	4.86	5.89	4.38	5.96	4.91	5.7	5.47	5.62	5.97	5.81	5.31
9	16.76	1.98	2.74	2.74	2.45	2.5	3.51	3.62	2.88	2.07	3.53	1.92	3.02	4.62	5.67	5.62	5.3	5.13	4.65	6.17	5.1	5.67	6.35	5.67	5.74
10	15.64	1.11	2.13	2.3	1.71	1.6	1.95	1.74	2.2	1.87	1.45	0.41	0.75	4.15	4.15	5.61	5.05	5.2	5.93	4.88	3.97	5.42	5.12	4.15	4.42
11	14.42	1.75	1.76	1.59	1.32	1.18	1.75	1.03	0.94	0.93	1.46	1.12	1.2	2.47	4	3.57	4.01	4.24	3.85	4.26	3.86	3.54	3.92	3.57	4.36
12	15.68	1.49	1.24	1.2	1.45	1.46	1.13	1.26	1.26	1.06	0.98	0.85	1.08	2.15	2.89	3.26	3.51	3.06	3.44	3.39	3.18	3.23	3.39	3.63	3.79
Percent Days Abstinent
Group		Week												Month
	Pre	1	2	3	4	5	6	7	8	9	10	11	12	4	5	6	7	8	9	10	11	12	13	14	15
0	0.33	0.81	0.8	0.79	0.76	0.73	0.73	0.74	0.75	0.75	0.74	0.75	0.77	0.73	0.66	0.71	0.7	0.67	0.74	0.7	0.72	0.74	0.74	0.74	0.72
1	0.27	0.69	0.69	0.68	0.66	0.62	0.65	0.64	0.65	0.69	0.66	0.64	0.64	0.66	0.65	0.65	0.69	0.69	0.67	0.65	0.67	0.66	0.64	0.62	0.62
2	0.33	0.74	0.76	0.69	0.72	0.75	0.75	0.71	0.72	0.73	0.71	0.71	0.65	0.71	0.71	0.72	0.71	0.75	0.72	0.68	0.68	0.69	0.69	0.7	0.74
3	0.29	0.77	0.75	0.72	0.74	0.73	0.73	0.71	0.73	0.69	0.7	0.69	0.65	0.67	0.66	0.66	0.64	0.65	0.68	0.63	0.64	0.65	0.63	0.69	0.7
4	0.33	0.86	0.78	0.8	0.77	0.76	0.76	0.76	0.76	0.73	0.72	0.72	0.72	0.67	0.66	0.72	0.68	0.68	0.67	0.68	0.68	0.64	0.62	0.66	0.68
5	0.34	0.84	0.85	0.8	0.78	0.78	0.71	0.69	0.71	0.72	0.75	0.71	0.69	0.71	0.71	0.72	0.71	0.74	0.69	0.7	0.66	0.71	0.78	0.75	0.72
6	0.37	0.87	0.86	0.86	0.84	0.8	0.82	0.83	0.81	0.81	0.81	0.78	0.76	0.75	0.73	0.76	0.8	0.83	0.81	0.81	0.82	0.81	0.83	0.85	0.81
7	0.31	0.83	0.82	0.84	0.86	0.84	0.83	0.79	0.81	0.83	0.78	0.77	0.8	0.77	0.75	0.73	0.73	0.75	0.72	0.7	0.72	0.71	0.71	0.69	0.71
8	0.23	0.82	0.79	0.79	0.8	0.83	0.83	0.77	0.8	0.79	0.8	0.78	0.83	0.78	0.76	0.75	0.73	0.68	0.68	0.66	0.67	0.7	0.66	0.66	0.67
9	0.3	0.9	0.88	0.9	0.91	0.89	0.86	0.86	0.87	0.88	0.87	0.9	0.85	0.85	0.81	0.78	0.76	0.76	0.81	0.77	0.75	0.74	0.76	0.76	0.75
10	0.33	0.92	0.92	0.91	0.93	0.93	0.94	0.92	0.93	0.93	0.94	0.95	0.95	0.88	0.82	0.8	0.78	0.75	0.76	0.79	0.83	0.83	0.78	0.79	0.77
11	0.37	0.92	0.93	0.93	0.93	0.93	0.94	0.94	0.94	0.94	0.94	0.95	0.94	0.89	0.87	0.86	0.86	0.84	0.84	0.83	0.84	0.83	0.81	0.83	0.81
12	0.3	0.92	0.94	0.95	0.95	0.95	0.96	0.96	0.96	0.97	0.97	0.96	0.96	0.92	0.9	0.87	0.87	0.86	0.84	0.85	0.85	0.85	0.84	0.83	0.82
